# Supplementary material for: Genome-based insights into metal co-resistance in Amazonian mercury-resistant bacteria: ecological lifestyle and biosafety implications for bioremediation
Source: Microbiol Spectr. 2026 Apr 30;14(6):e03127-25. doi: 10.1128/spectrum.03127-25 (PMC13228018; doi:10.1128/spectrum.03127-25)
Supplement: Table S6 — ANIb obtained from the comparison of the genome of strain TR100 with type strain B. contaminans LMG 23361 [T] and 79 genomes of B. contaminans. [file spectrum.03127-25-s0003.xlsx]

## Sheet: Hoja1
Supplementary Table S6. ANIb obtained from the comparison of the genome of strain TR100 with type strain B. contaminans LMG 23361 [T] and 79 genomes of B. contaminans. ANIb above 95% may indicate that two genomes belong to the same species. Red number *1 indicate misclassified strains: B. contaminans AuBur16 and GalA64
	ANIb [aligned percentage]
	Burkholderia contaminans LMG 23361 [T]	Burkholderia contaminans 51243098	Burkholderia contaminans 51276351	Burkholderia contaminans 172630038 1	Burkholderia contaminans AU7143	Burkholderia contaminans AU21922	Burkholderia contaminans AU31268	Burkholderia contaminans AU33395	Burkholderia contaminans AU34969	Burkholderia contaminans AU41584	Burkholderia contaminans AU41716	Burkholderia contaminans AU44216	Burkholderia contaminans AU44977	Burkholderia contaminans AU44979	Burkholderia contaminans AuBur16 *1	Burkholderia contaminans B17 01563 1	Burkholderia contaminans Bp8999	Burkholderia contaminans Bp9000	Burkholderia contaminans Bp9001	Burkholderia contaminans Bp9018	Burkholderia contaminans Bp9025	Burkholderia contaminans CAMPA 187	Burkholderia contaminans CAMPA 188	Burkholderia contaminans CAMPA 320	Burkholderia contaminans CAMPA 688	Burkholderia contaminans CAMPA 1773	Burkholderia contaminans CAMPA 1809	Burkholderia contaminans CCUG59607	Burkholderia contaminans DM32	Burkholderia contaminans FFH2055	Burkholderia contaminans FFI 28	Burkholderia contaminans FL 1 2 30 S1 D0	Burkholderia contaminans GalA64 *1	Burkholderia contaminans ID 253 23	Burkholderia contaminans ID 254 23	Burkholderia contaminans ID 291 23	Burkholderia contaminans ID 617 23	Burkholderia contaminans ID 619 23	Burkholderia contaminans ID 645 23	Burkholderia contaminans LMG 16227	Burkholderia contaminans LMG 23253	Burkholderia contaminans LMG 23255	Burkholderia contaminans LMG 23361	Burkholderia contaminans MS14	Burkholderia contaminans NML151013	Burkholderia contaminans NML151067	Burkholderia contaminans OYA 0603	Burkholderia contaminans p14	Burkholderia contaminans PB AQ24
Burkholderia contaminans LMG 23361 [T]	*	99.51 [93.13]	99.51 [93.16]	99.39 [90.39]	99.73 [92.52]	99.24 [88.71]	99.72 [92.31]	97.38 [77.83]	99.54 [91.42]	95.23 [75.25]	95.68 [76.43]	99.69 [91.67]	97.48 [76.41]	97.31 [79.11]	91.35 [65.32]	99.56 [88.33]	95.91 [72.21]	96.01 [72.16]	95.82 [73.50]	96.04 [71.78]	94.02 [71.10]	96.12 [73.56]	95.03 [63.49]	97.23 [78.58]	96.00 [73.85]	99.52 [90.16]	97.28 [78.34]	95.82 [73.02]	95.24 [75.36]	96.09 [73.30]	99.44 [87.59]	96.11 [73.19]	89.58 [62.67]	97.31 [76.16]	97.26 [75.97]	97.15 [76.09]	97.71 [79.50]	97.70 [79.17]	97.70 [79.30]	96.13 [75.21]	99.38 [90.24]	98.04 [78.08]	100.00 [97.59]	96.10 [72.76]	97.49 [79.53]	97.50 [79.53]	97.50 [79.16]	99.42 [88.83]	99.56 [92.69]
Burkholderia contaminans 51243098	99.81 [96.41]	*	100.00 [97.39]	99.80 [93.09]	99.67 [93.85]	99.54 [89.79]	99.67 [92.09]	97.79 [79.84]	99.88 [93.54]	95.45 [78.00]	96.01 [77.89]	99.86 [92.82]	97.83 [78.89]	97.73 [80.78]	91.51 [67.92]	99.75 [91.15]	96.23 [74.78]	96.28 [74.88]	96.13 [76.07]	96.31 [74.43]	94.29 [73.74]	96.45 [76.16]	95.24 [65.91]	97.78 [80.31]	96.35 [75.90]	99.80 [93.04]	97.75 [79.91]	96.25 [75.11]	95.45 [78.03]	96.38 [75.90]	99.74 [90.57]	96.37 [75.87]	89.68 [64.89]	97.67 [78.41]	97.44 [78.97]	97.64 [78.08]	97.91 [82.49]	97.90 [82.27]	97.91 [82.40]	96.56 [77.48]	99.80 [92.88]	98.39 [79.66]	99.81 [96.41]	96.37 [75.42]	97.92 [81.79]	97.92 [81.77]	97.92 [81.55]	99.74 [91.56]	99.83 [95.92]
Burkholderia contaminans 51276351	99.80 [96.46]	100.00 [97.28]	*	99.77 [93.06]	99.64 [93.89]	99.52 [89.71]	99.65 [92.15]	97.74 [79.87]	99.87 [93.58]	95.40 [78.12]	95.89 [78.06]	99.87 [92.81]	97.77 [78.80]	97.68 [80.80]	91.55 [67.80]	99.73 [91.10]	96.14 [74.95]	96.17 [75.01]	96.05 [76.21]	96.22 [74.61]	94.23 [73.81]	96.32 [76.27]	95.13 [65.88]	97.74 [80.33]	96.24 [75.99]	99.79 [92.97]	97.68 [79.99]	96.19 [75.26]	95.40 [78.13]	96.26 [76.02]	99.71 [90.51]	96.27 [75.97]	89.68 [64.82]	97.59 [78.49]	97.44 [78.93]	97.57 [78.10]	97.91 [82.41]	97.89 [82.15]	97.90 [82.31]	96.47 [77.68]	99.78 [92.88]	98.35 [79.60]	99.80 [96.46]	96.23 [75.62]	97.89 [81.74]	97.89 [81.74]	97.89 [81.55]	99.72 [91.53]	99.83 [95.83]
Burkholderia contaminans 172630038 1	99.86 [96.51]	99.95 [96.00]	99.95 [96.09]	*	99.79 [94.17]	99.70 [93.48]	99.87 [93.11]	97.92 [82.45]	99.96 [96.09]	95.43 [80.25]	96.15 [78.83]	99.95 [95.35]	98.19 [78.93]	97.88 [83.81]	91.57 [70.33]	99.88 [94.51]	96.33 [77.22]	96.32 [77.46]	96.27 [78.53]	96.38 [76.97]	94.30 [76.13]	96.50 [78.68]	95.34 [68.03]	97.92 [83.56]	96.40 [78.46]	99.96 [96.03]	97.89 [83.10]	96.32 [77.76]	95.43 [80.34]	96.42 [78.62]	99.89 [93.56]	96.43 [78.57]	89.84 [66.97]	97.76 [81.00]	97.51 [80.90]	97.74 [81.52]	97.96 [84.70]	97.95 [84.44]	97.94 [84.50]	96.50 [79.61]	99.96 [95.95]	98.45 [81.65]	99.86 [96.51]	96.37 [78.11]	98.01 [84.76]	98.01 [84.76]	98.00 [84.38]	99.89 [95.37]	99.95 [95.45]
Burkholderia contaminans AU7143	99.98 [97.19]	99.72 [95.45]	99.71 [95.45]	99.69 [92.66]	*	99.60 [91.63]	99.90 [94.02]	97.79 [81.02]	99.77 [92.40]	95.23 [77.27]	96.10 [78.38]	99.85 [92.91]	97.87 [79.09]	97.55 [80.67]	91.53 [68.63]	99.83 [92.56]	96.25 [75.95]	96.23 [76.07]	96.27 [76.74]	96.27 [75.67]	94.26 [74.86]	96.38 [77.31]	95.27 [66.81]	97.65 [81.43]	96.30 [77.14]	99.80 [92.46]	97.67 [81.37]	96.13 [75.09]	95.23 [77.28]	96.31 [77.17]	99.75 [91.13]	96.34 [77.03]	89.67 [65.71]	97.67 [79.60]	97.34 [78.19]	97.57 [79.36]	97.82 [81.96]	97.81 [81.70]	97.80 [81.78]	96.26 [77.07]	99.79 [92.27]	98.23 [78.20]	99.98 [97.19]	96.35 [76.51]	97.65 [81.40]	97.65 [81.40]	97.65 [81.19]	99.69 [92.27]	99.78 [95.02]
Burkholderia contaminans AU21922	99.60 [94.90]	99.62 [93.45]	99.62 [93.47]	99.66 [94.28]	99.61 [94.01]	*	99.65 [92.85]	97.59 [82.35]	99.57 [93.89]	95.04 [78.55]	96.04 [79.10]	99.67 [94.39]	97.99 [79.00]	97.56 [82.95]	91.45 [70.33]	99.63 [93.43]	96.08 [78.14]	96.21 [78.01]	96.13 [78.74]	96.10 [77.79]	94.11 [76.98]	96.21 [79.09]	94.98 [69.00]	97.59 [83.20]	96.12 [79.30]	99.62 [93.56]	97.62 [83.02]	95.86 [76.99]	95.03 [78.59]	96.15 [78.94]	99.62 [92.46]	96.28 [78.87]	89.52 [67.64]	97.47 [81.29]	97.11 [79.52]	97.50 [81.63]	97.61 [83.20]	97.59 [82.94]	97.61 [82.88]	96.07 [78.91]	99.56 [93.66]	98.08 [80.59]	99.60 [94.90]	96.27 [78.40]	97.62 [83.07]	97.63 [83.07]	97.63 [82.85]	99.68 [94.20]	99.60 [92.97]
Burkholderia contaminans AU31268	99.94 [96.66]	99.68 [93.76]	99.68 [93.78]	99.73 [91.78]	99.86 [94.05]	99.54 [90.80]	*	97.62 [80.53]	99.68 [92.80]	95.07 [76.47]	95.93 [77.18]	99.77 [92.72]	97.78 [77.99]	97.52 [80.08]	91.42 [68.02]	99.77 [91.11]	96.13 [74.95]	96.15 [74.98]	96.18 [75.68]	96.17 [74.66]	94.19 [73.85]	96.31 [76.23]	95.11 [65.86]	97.60 [80.63]	96.16 [76.65]	99.73 [91.76]	97.63 [80.59]	96.04 [74.10]	95.08 [76.48]	96.24 [76.02]	99.70 [90.54]	96.22 [75.98]	89.67 [64.82]	97.50 [78.87]	97.24 [77.12]	97.49 [78.49]	97.75 [80.73]	97.73 [80.56]	97.74 [80.53]	96.14 [76.06]	99.60 [92.16]	98.11 [78.96]	99.94 [96.66]	96.20 [75.55]	97.70 [80.02]	97.70 [80.02]	97.70 [79.87]	99.74 [91.38]	99.67 [93.36]
Burkholderia contaminans AU33395	97.68 [82.52]	97.83 [81.39]	97.83 [81.43]	97.84 [81.45]	97.84 [81.31]	97.54 [80.93]	97.64 [80.88]	*	97.72 [83.09]	95.52 [76.89]	96.09 [81.20]	97.71 [83.10]	96.21 [69.27]	99.45 [91.74]	91.65 [68.84]	97.87 [81.61]	96.32 [77.72]	96.38 [78.00]	96.33 [78.64]	96.48 [77.45]	94.34 [75.35]	96.50 [79.51]	95.38 [69.56]	99.93 [96.85]	96.45 [80.53]	97.85 [81.33]	99.93 [96.83]	96.17 [77.20]	95.52 [76.90]	96.49 [79.45]	97.84 [79.88]	96.35 [77.92]	89.68 [65.50]	98.05 [85.32]	96.81 [77.83]	98.06 [84.83]	97.61 [80.77]	97.60 [80.60]	97.34 [81.44]	96.40 [79.15]	97.77 [82.31]	96.38 [72.28]	97.68 [82.52]	96.21 [79.23]	99.52 [91.80]	99.52 [91.79]	99.52 [91.59]	97.87 [80.83]	97.84 [80.93]
Burkholderia contaminans AU34969	99.94 [96.39]	99.94 [95.49]	99.94 [95.54]	99.85 [95.04]	99.75 [92.94]	99.53 [91.97]	99.74 [92.98]	97.78 [82.77]	*	95.52 [79.57]	96.05 [78.92]	99.98 [96.61]	98.01 [78.02]	97.74 [83.54]	91.51 [69.46]	99.79 [93.07]	96.16 [76.54]	96.19 [76.70]	96.10 [77.84]	96.23 [76.25]	94.24 [75.36]	96.39 [77.86]	95.13 [67.36]	97.78 [83.21]	96.24 [77.90]	99.84 [95.00]	97.74 [82.85]	96.20 [76.81]	95.52 [79.55]	96.30 [77.63]	99.75 [92.53]	96.32 [77.53]	89.62 [66.38]	97.59 [81.47]	97.56 [81.43]	97.55 [81.08]	97.99 [85.14]	97.96 [84.82]	97.99 [84.91]	96.50 [79.29]	99.79 [95.15]	98.50 [83.04]	99.94 [96.39]	96.26 [77.27]	97.97 [84.18]	97.98 [84.16]	97.98 [83.92]	99.74 [93.52]	99.91 [94.90]
Burkholderia contaminans AU41584	95.88 [83.09]	95.90 [82.90]	95.90 [82.92]	95.79 [82.36]	95.65 [80.98]	95.47 [80.16]	95.60 [79.75]	95.84 [80.42]	95.89 [82.96]	*	94.90 [77.36]	95.89 [82.94]	94.35 [70.31]	95.90 [81.38]	91.90 [72.24]	95.68 [81.15]	94.96 [75.89]	94.94 [76.12]	94.79 [77.74]	94.92 [76.46]	93.99 [76.18]	95.10 [76.26]	94.20 [68.12]	95.87 [80.85]	95.08 [76.23]	95.80 [82.26]	95.81 [80.50]	95.16 [76.89]	100.00 [97.27]	95.08 [76.26]	95.65 [79.88]	94.78 [77.01]	90.01 [68.49]	95.65 [79.03]	95.38 [79.08]	95.64 [78.61]	95.79 [82.29]	95.75 [82.07]	95.79 [82.05]	95.37 [78.53]	95.79 [82.23]	94.86 [73.64]	95.88 [83.09]	95.05 [76.11]	96.06 [82.43]	96.06 [82.44]	96.05 [82.17]	95.63 [80.76]	95.89 [82.52]
Burkholderia contaminans AU41716	95.66 [75.92]	95.81 [74.79]	95.80 [74.85]	95.88 [73.05]	95.88 [74.01]	95.69 [73.11]	95.75 [72.97]	95.83 [76.30]	95.78 [74.29]	94.31 [69.84]	*	95.81 [74.50]	95.10 [66.07]	95.84 [75.74]	91.41 [64.62]	95.93 [72.46]	98.21 [79.73]	98.36 [79.68]	97.92 [79.62]	98.46 [80.44]	94.03 [71.76]	98.09 [79.11]	96.91 [69.05]	95.76 [76.53]	98.02 [79.96]	95.92 [72.93]	95.79 [76.40]	97.78 [77.31]	94.31 [69.89]	98.10 [79.10]	95.99 [71.08]	98.37 [79.11]	89.44 [62.78]	96.14 [74.37]	95.04 [70.36]	96.09 [74.15]	95.75 [72.41]	95.74 [72.24]	95.55 [73.33]	98.00 [80.24]	95.76 [73.59]	94.65 [65.72]	95.66 [75.92]	97.98 [80.16]	96.00 [75.19]	96.00 [75.17]	95.99 [75.01]	95.92 [72.23]	95.76 [74.36]
Burkholderia contaminans AU44216	99.96 [96.35]	99.85 [94.82]	99.86 [94.90]	99.79 [94.33]	99.80 [93.50]	99.54 [92.67]	99.77 [93.11]	97.71 [82.85]	99.90 [96.75]	95.42 [79.66]	96.07 [79.09]	*	97.92 [77.52]	97.72 [83.47]	91.47 [69.25]	99.76 [93.18]	96.18 [76.59]	96.19 [76.73]	96.09 [77.97]	96.23 [76.24]	94.21 [75.38]	96.36 [77.81]	95.10 [67.36]	97.70 [83.28]	96.20 [77.98]	99.79 [94.32]	97.69 [82.93]	96.17 [76.97]	95.42 [79.65]	96.27 [77.69]	99.71 [91.84]	96.28 [77.67]	89.60 [66.25]	97.59 [81.40]	97.53 [81.37]	97.57 [80.89]	98.02 [84.97]	97.98 [84.71]	98.01 [84.80]	96.42 [79.47]	99.72 [94.47]	98.35 [82.53]	99.96 [96.35]	96.23 [77.25]	97.93 [84.14]	97.93 [84.15]	97.93 [83.89]	99.70 [92.93]	99.84 [94.36]
Burkholderia contaminans AU44977	99.30 [94.33]	99.35 [94.19]	99.35 [94.16]	99.65 [91.13]	99.33 [93.01]	99.59 [90.27]	99.34 [91.42]	97.73 [80.98]	99.62 [91.12]	95.52 [78.21]	96.77 [81.49]	99.59 [90.31]	*	97.68 [81.05]	92.37 [73.33]	99.67 [90.06]	96.46 [77.18]	96.51 [77.28]	96.52 [77.53]	96.57 [76.58]	94.66 [76.51]	96.51 [77.42]	96.51 [77.04]	97.67 [81.11]	96.43 [77.24]	99.64 [91.09]	97.70 [80.99]	96.52 [77.27]	95.52 [78.20]	96.46 [77.17]	99.64 [90.02]	96.55 [77.39]	90.45 [68.80]	97.78 [79.73]	97.92 [82.65]	97.75 [79.00]	97.97 [82.41]	97.96 [82.16]	97.91 [82.67]	96.51 [77.81]	99.64 [90.97]	99.61 [91.11]	99.30 [94.33]	96.45 [77.58]	97.75 [81.11]	97.77 [81.09]	97.77 [80.91]	99.67 [90.92]	99.33 [93.64]
Burkholderia contaminans AU44979	97.71 [82.10]	97.88 [81.04]	97.88 [81.05]	97.89 [81.43]	97.64 [79.81]	97.59 [80.24]	97.64 [78.84]	99.49 [90.44]	97.76 [82.65]	95.53 [76.77]	96.08 [79.70]	97.76 [82.62]	96.34 [68.25]	*	91.68 [67.77]	97.79 [79.71]	96.37 [76.16]	96.43 [76.50]	96.24 [77.39]	96.47 [75.87]	94.32 [73.98]	96.51 [78.00]	95.50 [68.45]	99.43 [91.14]	96.55 [78.95]	97.86 [80.56]	99.41 [90.86]	96.24 [76.68]	95.53 [76.75]	96.51 [77.93]	97.85 [78.64]	96.38 [76.37]	89.70 [64.36]	98.05 [83.83]	97.06 [77.47]	98.08 [84.03]	97.63 [81.15]	97.62 [80.82]	97.57 [81.06]	96.53 [78.68]	97.82 [81.32]	96.53 [72.23]	97.71 [82.10]	96.46 [76.92]	99.67 [91.55]	99.67 [91.52]	99.67 [91.29]	97.89 [80.21]	97.88 [80.59]
Burkholderia contaminans AuBur16 *1	91.34 [64.77]	91.38 [64.67]	91.39 [64.68]	91.38 [64.72]	91.37 [64.65]	91.38 [64.31]	91.34 [63.37]	91.42 [64.63]	91.38 [64.71]	91.38 [64.43]	91.46 [63.90]	91.38 [64.68]	90.89 [59.03]	91.42 [64.44]	*	91.37 [64.79]	91.47 [64.30]	91.43 [64.13]	91.48 [63.56]	91.46 [63.75]	91.57 [64.02]	91.48 [64.14]	91.17 [59.70]	91.42 [64.66]	91.46 [64.19]	91.39 [64.67]	91.42 [64.67]	91.41 [62.97]	91.38 [64.44]	91.46 [64.21]	91.39 [63.99]	91.46 [64.34]	89.27 [58.83]	91.35 [63.99]	91.18 [62.72]	91.37 [63.56]	91.35 [63.94]	91.32 [63.74]	91.33 [63.71]	91.46 [63.85]	91.38 [64.60]	91.02 [59.92]	91.34 [64.77]	91.49 [64.37]	91.44 [64.65]	91.44 [64.64]	91.43 [64.46]	91.38 [64.70]	91.37 [64.33]
Burkholderia contaminans B17 01563 1	99.80 [95.88]	99.80 [95.31]	99.80 [95.35]	99.76 [95.77]	99.81 [95.35]	99.65 [93.72]	99.77 [93.89]	97.80 [83.85]	99.81 [95.33]	95.22 [80.15]	96.14 [79.10]	99.81 [95.42]	98.12 [79.03]	97.66 [83.05]	91.54 [71.11]	*	96.19 [78.66]	96.21 [78.73]	96.19 [79.62]	96.24 [78.40]	94.30 [77.27]	96.37 [79.86]	95.17 [69.02]	97.76 [83.92]	96.28 [79.61]	99.81 [95.43]	97.76 [84.01]	96.10 [77.80]	95.22 [80.27]	96.29 [79.76]	99.80 [93.99]	96.30 [79.83]	89.77 [68.12]	97.70 [82.18]	97.41 [80.75]	97.65 [81.73]	97.89 [84.56]	97.87 [84.28]	97.89 [84.28]	96.30 [79.64]	99.79 [95.25]	98.25 [80.79]	99.80 [95.88]	96.26 [79.37]	97.78 [83.95]	97.78 [83.95]	97.77 [83.57]	99.79 [95.46]	99.80 [94.79]
Burkholderia contaminans Bp8999	96.42 [81.54]	96.44 [81.43]	96.43 [81.47]	96.45 [81.47]	96.45 [81.29]	96.32 [81.46]	96.39 [79.85]	96.53 [82.79]	96.44 [81.49]	94.80 [77.60]	98.66 [90.19]	96.43 [81.50]	95.16 [70.73]	96.53 [82.30]	91.83 [73.19]	96.42 [81.65]	*	98.61 [88.54]	98.48 [88.68]	99.02 [91.78]	94.41 [80.67]	98.44 [88.10]	97.22 [76.66]	96.53 [82.85]	98.42 [88.10]	96.45 [81.44]	96.55 [82.81]	98.25 [86.16]	94.79 [77.69]	98.44 [88.06]	96.45 [80.45]	98.54 [87.99]	89.80 [71.15]	96.70 [82.57]	95.79 [76.49]	96.71 [82.07]	96.28 [80.20]	96.24 [80.04]	96.26 [80.07]	98.61 [89.43]	96.42 [81.40]	95.35 [71.83]	96.42 [81.54]	98.52 [88.28]	96.58 [82.74]	96.58 [82.72]	96.58 [82.52]	96.44 [81.43]	96.44 [81.08]
Burkholderia contaminans Bp9000	96.54 [83.03]	96.54 [82.97]	96.54 [83.00]	96.55 [83.04]	96.55 [82.78]	96.54 [82.65]	96.49 [81.24]	96.75 [84.47]	96.55 [83.00]	94.91 [78.97]	98.90 [91.77]	96.55 [82.97]	95.42 [71.75]	96.73 [83.98]	91.88 [74.40]	96.55 [83.15]	98.73 [90.06]	*	98.71 [89.99]	98.85 [90.68]	94.66 [81.93]	98.71 [89.96]	97.51 [78.51]	96.75 [84.54]	98.70 [89.96]	96.55 [82.98]	96.76 [84.50]	98.36 [87.29]	94.90 [78.98]	98.71 [89.93]	96.54 [82.06]	98.98 [91.30]	89.92 [70.85]	96.86 [84.06]	95.86 [77.92]	96.86 [83.75]	96.33 [81.79]	96.33 [81.56]	96.29 [81.66]	98.64 [90.54]	96.53 [82.94]	95.56 [73.11]	96.54 [83.03]	98.82 [91.10]	96.77 [84.52]	96.77 [84.50]	96.77 [84.34]	96.56 [82.95]	96.54 [82.58]
Burkholderia contaminans Bp9001	96.36 [80.84]	96.41 [80.62]	96.40 [80.65]	96.40 [80.69]	96.49 [80.09]	96.41 [79.92]	96.44 [78.69]	96.53 [81.59]	96.38 [80.68]	94.66 [77.12]	98.48 [87.73]	96.35 [80.81]	95.37 [68.94]	96.42 [81.51]	91.87 [70.79]	96.52 [80.35]	98.56 [86.54]	98.63 [86.38]	*	98.75 [87.58]	94.40 [78.96]	98.58 [86.35]	97.42 [75.40]	96.50 [81.75]	98.55 [86.35]	96.40 [80.63]	96.52 [81.66]	98.58 [86.85]	94.66 [77.15]	98.57 [86.31]	96.59 [78.99]	98.63 [86.81]	89.89 [69.17]	96.66 [80.74]	95.59 [75.51]	96.64 [80.49]	96.09 [79.11]	96.07 [78.92]	96.01 [79.20]	98.78 [89.18]	96.32 [80.71]	95.34 [70.91]	96.36 [80.84]	98.65 [86.93]	96.42 [82.20]	96.42 [82.19]	96.42 [82.01]	96.57 [79.89]	96.40 [80.25]
Burkholderia contaminans Bp9018	96.39 [81.14]	96.41 [81.06]	96.41 [81.08]	96.41 [81.13]	96.40 [80.94]	96.28 [81.03]	96.35 [79.37]	96.62 [82.50]	96.40 [81.12]	94.74 [77.64]	98.86 [91.00]	96.39 [81.11]	95.18 [70.05]	96.56 [82.12]	91.78 [72.54]	96.40 [81.23]	98.99 [91.78]	98.65 [89.20]	98.65 [89.78]	*	94.39 [80.64]	98.48 [87.54]	97.20 [75.97]	96.60 [82.63]	98.48 [87.49]	96.40 [81.10]	96.61 [82.56]	98.19 [85.58]	94.74 [77.65]	98.48 [87.50]	96.39 [80.15]	98.56 [88.74]	89.78 [70.89]	96.72 [82.37]	95.75 [76.31]	96.72 [81.87]	96.20 [80.07]	96.16 [79.83]	96.18 [79.75]	98.55 [89.05]	96.40 [81.01]	95.32 [71.28]	96.39 [81.14]	98.57 [88.33]	96.61 [82.56]	96.61 [82.55]	96.61 [82.35]	96.42 [81.00]	96.41 [80.68]
Burkholderia contaminans Bp9025	94.36 [77.30]	94.38 [77.24]	94.38 [77.29]	94.38 [77.30]	94.37 [77.14]	94.26 [77.28]	94.36 [75.71]	94.37 [77.19]	94.38 [77.25]	93.75 [74.69]	94.23 [78.51]	94.38 [77.25]	93.43 [67.20]	94.33 [76.93]	91.85 [70.20]	94.39 [77.30]	94.28 [77.92]	94.39 [77.69]	94.23 [78.02]	94.32 [77.61]	*	94.34 [78.08]	93.51 [68.70]	94.37 [77.23]	94.33 [78.07]	94.39 [77.21]	94.38 [77.20]	94.17 [76.12]	93.74 [74.72]	94.34 [78.06]	94.37 [76.43]	94.42 [77.91]	89.64 [67.80]	94.27 [77.20]	93.74 [73.23]	94.27 [76.87]	94.12 [76.27]	94.10 [76.03]	94.10 [76.07]	94.25 [77.79]	94.28 [77.56]	93.62 [68.39]	94.36 [77.30]	94.42 [77.76]	94.37 [77.28]	94.37 [77.29]	94.37 [77.07]	94.37 [77.22]	94.38 [76.85]
Burkholderia contaminans CAMPA 187	96.64 [83.15]	96.66 [83.06]	96.65 [83.08]	96.66 [83.06]	96.65 [82.81]	96.50 [82.55]	96.60 [81.42]	96.83 [84.45]	96.65 [83.01]	94.96 [77.87]	98.57 [89.57]	96.64 [82.88]	95.26 [70.94]	96.76 [84.03]	91.86 [73.11]	96.65 [82.98]	98.54 [87.86]	98.62 [88.53]	98.59 [88.49]	98.58 [87.46]	94.58 [80.97]	*	98.54 [83.29]	96.84 [84.44]	99.97 [96.97]	96.66 [83.02]	96.83 [84.45]	98.30 [86.41]	94.95 [77.90]	99.97 [96.94]	96.65 [82.08]	98.65 [88.60]	89.85 [70.75]	96.89 [83.95]	95.82 [77.00]	96.91 [83.44]	96.33 [80.76]	96.32 [80.42]	96.33 [80.67]	98.50 [88.51]	96.63 [82.92]	95.44 [72.13]	96.64 [83.15]	98.72 [89.72]	96.83 [84.54]	96.83 [84.53]	96.83 [84.31]	96.66 [82.95]	96.64 [82.61]
Burkholderia contaminans CAMPA 188	96.89 [83.43]	96.89 [83.39]	96.89 [83.39]	96.90 [83.37]	96.90 [83.21]	96.76 [83.58]	96.86 [81.51]	97.13 [86.05]	96.90 [83.30]	95.41 [80.82]	98.82 [91.03]	96.89 [83.30]	96.73 [81.76]	97.12 [85.92]	92.80 [79.12]	96.90 [83.45]	98.78 [89.21]	98.88 [90.03]	98.81 [90.08]	98.81 [88.57]	94.98 [83.04]	99.99 [97.34]	*	97.12 [86.14]	99.99 [97.28]	96.90 [83.33]	97.13 [86.08]	98.76 [89.41]	95.39 [80.87]	99.99 [97.25]	96.89 [82.28]	98.84 [89.40]	90.66 [74.92]	97.19 [85.23]	96.69 [82.33]	97.17 [84.59]	96.73 [82.64]	96.71 [82.24]	96.69 [82.48]	98.79 [89.70]	96.89 [83.18]	96.98 [83.11]	96.89 [83.43]	98.91 [90.63]	97.12 [86.18]	97.11 [86.15]	97.12 [85.91]	96.91 [83.29]	96.90 [82.97]
Burkholderia contaminans CAMPA 320	97.60 [82.64]	97.85 [81.53]	97.85 [81.54]	97.89 [82.20]	97.66 [81.40]	97.53 [81.40]	97.62 [80.37]	99.96 [96.13]	97.77 [82.94]	95.54 [76.84]	95.96 [80.98]	97.75 [82.99]	96.28 [69.07]	99.41 [91.75]	91.71 [68.58]	97.83 [81.35]	96.33 [77.37]	96.38 [77.75]	96.30 [78.36]	96.44 [77.21]	94.30 [75.12]	96.52 [79.18]	95.43 [69.31]	*	96.43 [79.69]	97.85 [81.44]	99.96 [96.97]	96.18 [77.34]	95.54 [76.89]	96.50 [79.15]	97.82 [79.76]	96.33 [77.71]	89.62 [65.36]	97.96 [84.53]	96.91 [77.87]	97.96 [84.83]	97.64 [80.94]	97.63 [80.65]	97.37 [81.68]	96.42 [79.24]	97.73 [81.90]	96.55 [72.15]	97.60 [82.64]	96.20 [78.90]	99.52 [92.51]	99.52 [92.50]	99.52 [92.17]	97.88 [81.40]	97.85 [81.05]
Burkholderia contaminans CAMPA 688	96.42 [82.62]	96.55 [81.54]	96.54 [81.56]	96.56 [81.54]	96.57 [81.43]	96.30 [82.08]	96.38 [81.00]	96.76 [84.44]	96.40 [82.33]	94.85 [76.97]	98.40 [89.55]	96.40 [82.35]	95.18 [69.70]	96.73 [84.26]	91.82 [72.41]	96.56 [81.61]	98.43 [86.99]	98.55 [87.44]	98.51 [87.43]	98.49 [86.48]	94.52 [79.94]	99.89 [95.85]	98.55 [82.25]	96.70 [84.17]	*	96.56 [81.52]	96.69 [84.16]	98.22 [85.23]	94.84 [77.03]	99.89 [95.79]	96.54 [80.58]	98.57 [87.55]	89.79 [70.00]	96.78 [84.06]	95.76 [75.96]	96.80 [83.52]	96.28 [79.59]	96.27 [79.39]	96.26 [79.62]	98.42 [87.37]	96.45 [82.55]	95.22 [71.72]	96.42 [82.62]	98.63 [88.57]	96.78 [83.40]	96.78 [83.40]	96.78 [83.16]	96.55 [81.47]	96.55 [81.06]
Burkholderia contaminans CAMPA 1773	99.98 [97.13]	99.99 [97.03]	99.98 [97.01]	99.99 [97.09]	99.92 [94.92]	99.76 [93.59]	99.89 [94.07]	97.95 [83.20]	99.98 [97.05]	95.43 [80.80]	96.31 [79.23]	99.98 [96.28]	98.14 [79.77]	97.87 [83.73]	91.59 [70.82]	99.94 [95.12]	96.40 [78.13]	96.39 [78.30]	96.33 [79.36]	96.43 [77.77]	94.42 [76.86]	96.57 [79.42]	95.29 [68.73]	97.94 [83.58]	96.48 [79.21]	*	97.93 [83.32]	96.38 [78.36]	95.43 [80.78]	96.49 [79.20]	99.90 [94.57]	96.49 [79.21]	89.73 [67.60]	97.81 [81.88]	97.50 [81.64]	97.77 [81.48]	98.02 [85.38]	98.01 [85.12]	98.02 [85.15]	96.53 [80.42]	99.98 [96.93]	98.42 [82.54]	99.98 [97.13]	96.46 [78.85]	98.00 [84.60]	98.00 [84.61]	98.00 [84.40]	99.89 [95.56]	99.97 [96.47]
Burkholderia contaminans CAMPA 1809	97.56 [81.69]	97.80 [80.57]	97.80 [80.57]	97.86 [81.18]	97.68 [80.73]	97.59 [80.59]	97.65 [79.66]	99.97 [95.45]	97.72 [81.94]	95.42 [76.03]	96.04 [80.09]	97.71 [82.04]	96.26 [68.46]	99.43 [90.83]	91.77 [67.95]	97.84 [80.74]	96.37 [76.69]	96.42 [77.01]	96.28 [77.72]	96.46 [76.47]	94.30 [74.48]	96.52 [78.53]	95.42 [68.69]	99.98 [96.32]	96.45 [79.00]	97.82 [80.53]	*	96.17 [76.26]	95.42 [76.04]	96.53 [78.43]	97.83 [79.09]	96.37 [76.92]	89.70 [64.69]	98.01 [83.90]	96.85 [77.03]	98.03 [84.05]	97.60 [80.08]	97.58 [79.86]	97.32 [80.84]	96.38 [78.15]	97.70 [80.94]	96.46 [71.26]	97.56 [81.69]	96.23 [78.22]	99.51 [91.38]	99.52 [91.40]	99.52 [91.11]	97.89 [80.65]	97.80 [80.12]
Burkholderia contaminans CCUG59607	96.97 [84.30]	97.00 [84.11]	97.00 [84.15]	97.01 [84.14]	96.88 [82.73]	96.72 [82.51]	96.84 [81.34]	96.94 [84.61]	97.00 [84.18]	95.50 [80.70]	98.64 [90.40]	96.99 [84.19]	95.77 [72.80]	96.96 [85.26]	92.17 [73.76]	96.90 [82.95]	98.69 [89.27]	98.69 [88.72]	98.99 [92.23]	98.78 [88.33]	94.72 [81.28]	98.73 [89.18]	97.71 [79.12]	96.95 [84.99]	98.71 [89.19]	97.01 [84.07]	96.92 [84.67]	*	95.49 [80.75]	98.73 [89.16]	96.88 [81.43]	98.72 [88.57]	90.10 [71.67]	96.94 [83.96]	96.31 [79.39]	96.91 [83.63]	96.83 [82.83]	96.81 [82.67]	96.79 [83.04]	99.97 [96.79]	96.99 [84.04]	96.14 [75.56]	96.97 [84.30]	98.73 [88.85]	97.06 [85.91]	97.05 [85.92]	97.05 [85.67]	96.84 [82.55]	97.01 [83.74]
Burkholderia contaminans DM32	95.88 [82.37]	95.88 [82.11]	95.88 [82.15]	95.77 [81.72]	95.64 [80.29]	95.42 [79.59]	95.58 [78.88]	95.80 [79.72]	95.87 [82.16]	99.99 [96.09]	94.93 [76.48]	95.87 [82.13]	94.42 [69.76]	95.89 [80.63]	91.85 [71.35]	95.65 [80.53]	94.97 [75.07]	94.99 [75.21]	94.83 [76.73]	94.93 [75.53]	93.99 [75.31]	95.13 [75.29]	94.27 [67.36]	95.83 [80.02]	95.07 [75.30]	95.78 [81.49]	95.77 [79.66]	95.17 [76.08]	*	95.10 [75.40]	95.61 [79.12]	94.81 [76.11]	89.89 [67.92]	95.52 [78.58]	95.33 [78.35]	95.51 [78.14]	95.72 [81.63]	95.69 [81.23]	95.73 [81.35]	95.37 [77.67]	95.76 [81.47]	94.89 [73.01]	95.88 [82.37]	95.06 [75.31]	96.01 [81.75]	96.01 [81.74]	96.01 [81.35]	95.59 [80.10]	95.89 [81.76]
Burkholderia contaminans FFH2055	96.68 [83.00]	96.68 [82.80]	96.67 [82.82]	96.68 [82.93]	96.68 [82.65]	96.52 [82.47]	96.63 [81.39]	96.84 [84.71]	96.67 [82.78]	94.96 [78.25]	98.57 [89.93]	96.68 [82.77]	95.21 [70.85]	96.81 [84.28]	91.90 [73.65]	96.66 [83.03]	98.52 [88.17]	98.62 [88.76]	98.58 [88.72]	98.57 [87.77]	94.56 [81.48]	99.99 [97.34]	98.54 [83.66]	96.86 [84.69]	99.99 [97.33]	96.68 [82.74]	96.84 [84.66]	98.32 [86.57]	94.95 [78.38]	*	96.65 [81.85]	98.66 [89.11]	89.84 [71.16]	96.87 [84.25]	95.89 [77.31]	96.90 [83.76]	96.38 [80.93]	96.35 [80.72]	96.37 [80.91]	98.52 [88.68]	96.64 [82.67]	95.40 [72.09]	96.68 [83.00]	98.72 [90.07]	96.85 [84.91]	96.86 [84.92]	96.85 [84.54]	96.68 [82.76]	96.68 [82.32]
Burkholderia contaminans FFI 28	99.98 [97.49]	99.98 [97.35]	99.98 [97.41]	99.98 [97.55]	99.97 [96.47]	99.82 [95.46]	99.92 [95.82]	97.94 [84.74]	99.98 [97.49]	95.39 [80.96]	96.37 [80.18]	99.97 [96.74]	98.22 [81.31]	97.88 [84.47]	91.62 [72.55]	99.98 [96.73]	96.43 [79.97]	96.40 [80.09]	96.54 [80.43]	96.50 [79.63]	94.40 [78.72]	96.55 [81.37]	95.34 [70.44]	97.93 [84.76]	96.47 [81.14]	99.98 [97.47]	97.92 [84.72]	96.34 [78.56]	95.39 [80.94]	96.47 [81.16]	*	96.50 [81.14]	89.75 [69.12]	97.86 [83.64]	97.51 [82.20]	97.85 [83.15]	97.98 [86.15]	97.96 [85.89]	97.96 [85.93]	96.50 [80.53]	99.98 [97.37]	98.39 [82.65]	99.98 [97.49]	96.46 [80.64]	97.95 [84.88]	97.95 [84.88]	97.95 [84.71]	99.98 [97.45]	99.97 [96.95]
Burkholderia contaminans FL 1 2 30 S1 D0	96.63 [83.09]	96.64 [82.94]	96.64 [82.92]	96.65 [83.11]	96.64 [82.81]	96.62 [82.59]	96.59 [81.14]	96.66 [83.29]	96.65 [82.96]	94.81 [78.50]	98.93 [90.09]	96.64 [82.92]	95.36 [71.12]	96.62 [82.76]	91.81 [73.85]	96.62 [83.26]	98.64 [88.10]	98.89 [90.45]	98.64 [89.42]	98.72 [89.07]	94.61 [81.45]	98.64 [89.16]	97.41 [77.16]	96.67 [83.33]	98.63 [89.11]	96.65 [82.93]	96.67 [83.29]	98.30 [86.29]	94.80 [78.59]	98.63 [89.26]	96.63 [81.99]	*	89.79 [70.65]	96.79 [82.87]	95.79 [77.55]	96.82 [82.46]	96.33 [81.14]	96.30 [80.94]	96.31 [80.93]	98.52 [88.37]	96.62 [82.89]	95.50 [72.39]	96.63 [83.09]	98.88 [91.41]	96.70 [83.42]	96.70 [83.42]	96.70 [83.03]	96.65 [82.89]	96.63 [82.46]
Burkholderia contaminans GalA64 *1	90.30 [74.59]	90.32 [74.38]	90.33 [74.41]	90.32 [74.54]	90.34 [74.19]	90.27 [74.47]	90.33 [72.93]	90.31 [73.60]	90.33 [74.41]	90.24 [73.51]	90.29 [74.74]	90.33 [74.36]	89.83 [66.68]	90.29 [73.26]	90.13 [70.60]	90.33 [74.51]	90.31 [74.98]	90.22 [73.49]	90.29 [74.80]	90.24 [74.97]	90.16 [74.39]	90.27 [74.37]	89.92 [67.93]	90.29 [73.61]	90.26 [74.30]	90.35 [74.29]	90.30 [73.54]	90.21 [73.44]	90.24 [73.61]	90.27 [74.39]	90.34 [73.73]	90.17 [74.24]	*	90.33 [72.77]	89.94 [71.26]	90.32 [72.44]	90.18 [73.76]	90.17 [73.41]	90.17 [73.40]	90.27 [74.51]	90.33 [74.27]	89.97 [67.61]	90.30 [74.59]	90.18 [73.69]	90.33 [73.64]	90.33 [73.62]	90.32 [73.27]	90.32 [74.30]	90.32 [74.02]
Burkholderia contaminans ID 253 23	97.71 [83.00]	97.82 [82.61]	97.83 [82.64]	97.82 [82.67]	97.81 [82.47]	97.59 [82.21]	97.66 [81.45]	98.33 [87.56]	97.78 [83.80]	95.46 [77.85]	96.53 [81.23]	97.77 [83.78]	96.34 [70.67]	98.27 [87.16]	91.73 [70.49]	97.82 [82.66]	96.59 [79.96]	96.63 [80.07]	96.54 [80.15]	96.65 [79.78]	94.31 [77.92]	96.71 [81.37]	95.59 [71.16]	98.26 [87.33]	96.73 [81.85]	97.83 [82.60]	98.26 [87.33]	96.42 [78.84]	95.41 [78.16]	96.71 [81.33]	97.83 [81.60]	96.63 [79.95]	89.72 [66.99]	*	97.07 [78.64]	99.93 [95.74]	97.59 [82.55]	97.56 [82.32]	97.56 [82.31]	96.61 [80.79]	97.78 [83.24]	96.50 [72.96]	97.71 [83.00]	96.65 [80.45]	98.34 [86.88]	98.34 [86.89]	98.34 [86.68]	97.85 [82.51]	97.83 [82.17]
Burkholderia contaminans ID 254 23	98.26 [85.36]	98.28 [85.20]	98.28 [85.26]	98.18 [84.68]	98.06 [83.31]	97.86 [82.66]	98.03 [81.84]	97.60 [82.53]	98.34 [86.14]	95.68 [80.12]	96.07 [79.08]	98.33 [86.15]	97.17 [75.05]	97.82 [83.09]	92.01 [71.24]	98.12 [83.45]	96.36 [76.16]	96.28 [76.12]	96.06 [77.15]	96.38 [75.83]	94.30 [75.71]	96.33 [76.60]	95.81 [70.39]	97.61 [82.97]	96.29 [76.58]	98.18 [84.57]	97.58 [82.60]	96.38 [76.54]	95.67 [80.14]	96.30 [76.58]	98.09 [82.36]	96.25 [76.95]	89.95 [67.24]	97.67 [80.65]	*	97.61 [80.29]	99.88 [94.47]	99.84 [94.23]	99.93 [96.09]	96.59 [78.34]	98.13 [84.63]	97.70 [78.67]	98.26 [85.36]	96.22 [76.87]	97.98 [83.47]	97.99 [83.47]	97.99 [83.31]	98.08 [83.48]	98.27 [84.84]
Burkholderia contaminans ID 291 23	97.61 [82.39]	97.81 [81.79]	97.81 [81.80]	97.87 [82.57]	97.71 [81.86]	97.68 [82.02]	97.69 [80.42]	98.28 [86.82]	97.78 [82.94]	95.41 [77.19]	96.52 [80.79]	97.78 [82.91]	96.34 [69.78]	98.23 [87.28]	91.70 [69.79]	97.80 [81.81]	96.61 [79.48]	96.64 [79.48]	96.53 [79.68]	96.62 [79.35]	94.29 [77.25]	96.68 [80.93]	95.64 [70.43]	98.24 [87.36]	96.71 [81.37]	97.82 [81.78]	98.23 [87.13]	96.38 [78.39]	95.36 [77.52]	96.68 [80.84]	97.83 [80.71]	96.61 [79.30]	89.79 [66.14]	99.94 [95.32]	97.06 [77.83]	*	97.53 [81.81]	97.50 [81.71]	97.50 [81.58]	96.59 [80.31]	97.78 [82.38]	96.50 [72.05]	97.61 [82.39]	96.66 [79.97]	98.32 [86.92]	98.32 [86.92]	98.32 [86.69]	97.88 [82.44]	97.81 [81.40]
Burkholderia contaminans ID 617 23	98.29 [86.67]	98.30 [86.55]	98.31 [86.56]	98.21 [86.00]	98.11 [84.72]	97.92 [84.00]	98.06 [83.20]	97.87 [83.40]	98.36 [87.48]	95.63 [81.09]	96.28 [79.25]	98.36 [87.45]	96.76 [72.85]	97.89 [84.60]	91.67 [70.61]	98.14 [84.85]	96.36 [77.56]	96.33 [77.63]	96.11 [78.49]	96.33 [77.30]	94.34 [76.40]	96.38 [77.97]	95.39 [68.50]	97.87 [83.87]	96.35 [77.90]	98.22 [85.96]	97.85 [83.45]	96.41 [77.88]	95.63 [81.05]	96.36 [77.90]	98.12 [83.94]	96.27 [78.22]	89.76 [67.55]	97.74 [82.39]	99.40 [91.86]	97.71 [81.95]	*	99.94 [96.70]	99.96 [96.85]	96.61 [79.70]	98.19 [86.01]	97.19 [76.70]	98.29 [86.67]	96.42 [77.44]	98.03 [85.06]	98.04 [85.06]	98.03 [84.89]	98.11 [84.86]	98.29 [86.28]
Burkholderia contaminans ID 619 23	98.30 [86.61]	98.33 [86.51]	98.33 [86.52]	98.21 [86.01]	98.11 [84.70]	97.91 [83.96]	98.05 [83.26]	97.87 [83.33]	98.39 [87.41]	95.65 [80.91]	96.31 [79.19]	98.38 [87.39]	96.80 [72.73]	97.91 [84.46]	91.69 [70.56]	98.14 [84.84]	96.40 [77.44]	96.34 [77.53]	96.12 [78.38]	96.37 [77.24]	94.30 [76.38]	96.42 [77.89]	95.45 [68.33]	97.88 [83.79]	96.39 [77.86]	98.23 [85.97]	97.84 [83.39]	96.41 [77.73]	95.65 [80.90]	96.40 [77.82]	98.13 [83.92]	96.28 [78.23]	89.79 [67.56]	97.74 [82.25]	99.44 [91.69]	97.68 [81.96]	99.97 [96.97]	*	99.95 [96.70]	96.64 [79.48]	98.19 [86.04]	97.27 [76.51]	98.30 [86.61]	96.42 [77.36]	98.07 [84.93]	98.07 [84.91]	98.07 [84.80]	98.11 [84.88]	98.32 [86.19]
Burkholderia contaminans ID 645 23	98.23 [85.61]	98.25 [85.50]	98.25 [85.51]	98.15 [84.98]	98.04 [83.72]	97.84 [83.00]	97.99 [82.33]	97.67 [83.13]	98.30 [86.39]	95.64 [79.95]	96.04 [79.41]	98.30 [86.38]	96.62 [72.28]	97.86 [83.63]	91.64 [69.75]	98.10 [83.83]	96.28 [76.74]	96.24 [76.67]	96.04 [77.62]	96.29 [76.40]	94.22 [75.62]	96.32 [77.11]	95.26 [67.67]	97.67 [83.58]	96.27 [77.04]	98.17 [84.89]	97.65 [83.18]	96.32 [77.02]	95.63 [79.94]	96.28 [77.04]	98.07 [82.93]	96.19 [77.31]	89.68 [66.95]	97.66 [81.30]	99.41 [92.25]	97.60 [81.01]	99.90 [95.66]	99.87 [95.37]	*	96.53 [78.79]	98.12 [84.96]	97.11 [75.76]	98.23 [85.61]	96.16 [77.52]	98.02 [84.06]	98.02 [84.04]	98.02 [83.91]	98.07 [83.85]	98.24 [85.22]
Burkholderia contaminans LMG 16227	96.85 [84.25]	96.88 [84.11]	96.88 [84.15]	96.77 [83.55]	96.62 [82.18]	96.44 [82.04]	96.56 [80.68]	96.68 [84.14]	96.87 [84.18]	95.27 [80.10]	98.53 [90.66]	96.87 [84.18]	95.32 [71.07]	96.75 [84.95]	91.85 [73.14]	96.64 [82.40]	98.60 [89.64]	98.51 [88.99]	98.77 [91.41]	98.63 [88.99]	94.45 [80.57]	98.47 [88.45]	97.26 [77.13]	96.72 [84.55]	98.46 [88.42]	96.76 [83.49]	96.67 [84.18]	99.51 [93.34]	95.26 [80.13]	98.47 [88.42]	96.62 [80.98]	98.44 [87.97]	89.85 [70.70]	96.75 [83.40]	96.06 [79.02]	96.70 [83.20]	96.61 [82.34]	96.59 [82.09]	96.54 [82.41]	*	96.76 [83.42]	95.78 [74.40]	96.85 [84.25]	98.51 [88.26]	96.90 [86.10]	96.90 [86.10]	96.90 [85.83]	96.62 [81.94]	96.88 [83.63]
Burkholderia contaminans LMG 23253	99.90 [96.65]	99.97 [96.27]	99.98 [96.32]	99.98 [96.38]	99.89 [94.25]	99.67 [93.21]	99.79 [93.73]	97.92 [83.28]	99.92 [96.58]	95.45 [80.16]	96.10 [79.11]	99.91 [95.82]	98.22 [79.11]	97.86 [83.77]	91.61 [70.32]	99.92 [94.43]	96.26 [77.58]	96.28 [77.75]	96.13 [79.01]	96.31 [77.35]	94.23 [76.82]	96.46 [78.87]	95.25 [68.21]	97.85 [83.40]	96.39 [79.15]	99.97 [96.32]	97.82 [83.05]	96.26 [77.87]	95.44 [80.19]	96.36 [78.63]	99.90 [93.82]	96.36 [78.66]	89.71 [67.06]	97.73 [82.01]	97.45 [81.14]	97.69 [81.64]	97.95 [84.97]	97.93 [84.68]	97.94 [84.68]	96.45 [79.84]	*	98.40 [82.22]	99.90 [96.65]	96.31 [78.26]	97.95 [84.12]	97.95 [84.13]	97.95 [83.91]	99.90 [94.84]	99.96 [95.83]
Burkholderia contaminans LMG 23255	99.81 [94.91]	99.82 [93.90]	99.82 [93.87]	99.74 [93.21]	99.66 [90.72]	99.56 [90.98]	99.64 [91.04]	97.88 [82.79]	99.89 [96.00]	95.78 [81.26]	96.31 [80.18]	99.88 [95.11]	99.52 [89.97]	97.81 [84.12]	92.45 [73.63]	99.71 [90.77]	96.59 [77.51]	96.63 [77.70]	96.35 [78.83]	96.66 [76.94]	94.73 [76.66]	96.68 [77.80]	96.68 [77.36]	97.89 [83.36]	96.52 [77.91]	99.73 [93.24]	97.84 [82.88]	96.70 [79.69]	95.78 [81.26]	96.60 [77.51]	99.69 [90.38]	96.63 [77.91]	90.46 [69.16]	97.79 [81.43]	98.25 [85.79]	97.72 [80.87]	98.25 [86.00]	98.23 [85.58]	98.24 [85.87]	96.81 [80.75]	99.68 [93.45]	*	99.81 [94.91]	96.62 [77.71]	98.07 [84.58]	98.08 [84.55]	98.08 [84.29]	99.68 [91.29]	99.80 [93.34]
Burkholderia contaminans LMG 23361	100.00 [97.59]	99.51 [93.13]	99.51 [93.16]	99.39 [90.39]	99.73 [92.52]	99.24 [88.71]	99.72 [92.31]	97.38 [77.83]	99.54 [91.42]	95.23 [75.25]	95.68 [76.43]	99.69 [91.67]	97.48 [76.41]	97.31 [79.11]	91.35 [65.32]	99.56 [88.33]	95.91 [72.21]	96.01 [72.16]	95.82 [73.50]	96.04 [71.78]	94.02 [71.10]	96.12 [73.56]	95.03 [63.49]	97.23 [78.58]	96.00 [73.85]	99.52 [90.16]	97.28 [78.34]	95.82 [73.02]	95.24 [75.36]	96.09 [73.30]	99.44 [87.59]	96.11 [73.19]	89.58 [62.67]	97.31 [76.16]	97.26 [75.97]	97.15 [76.09]	97.71 [79.50]	97.70 [79.17]	97.70 [79.30]	96.13 [75.21]	99.38 [90.24]	98.04 [78.08]	*	96.10 [72.76]	97.49 [79.53]	97.50 [79.53]	97.50 [79.16]	99.42 [88.83]	99.56 [92.69]
Burkholderia contaminans MS14	96.51 [80.87]	96.52 [80.74]	96.51 [80.78]	96.51 [80.87]	96.53 [80.53]	96.50 [80.40]	96.48 [79.13]	96.49 [82.84]	96.51 [80.73]	94.88 [76.61]	98.42 [88.90]	96.51 [80.69]	95.19 [69.80]	96.62 [81.60]	91.93 [72.22]	96.52 [81.00]	98.59 [86.48]	98.67 [88.01]	98.59 [87.58]	98.65 [86.77]	94.64 [79.28]	98.66 [88.07]	97.36 [76.55]	96.50 [82.84]	98.65 [88.03]	96.52 [80.69]	96.50 [82.80]	98.29 [84.58]	94.88 [76.69]	98.65 [88.14]	96.51 [79.81]	98.84 [89.25]	89.76 [68.91]	96.80 [81.67]	95.70 [76.06]	96.81 [81.24]	96.34 [78.82]	96.34 [78.59]	96.18 [79.58]	98.51 [86.60]	96.50 [80.62]	95.43 [70.78]	96.51 [80.87]	*	96.73 [82.11]	96.72 [82.11]	96.73 [81.75]	96.53 [80.65]	96.52 [80.20]
Burkholderia contaminans NML151013	98.01 [85.23]	98.14 [84.75]	98.14 [84.78]	98.10 [85.03]	97.82 [83.17]	97.77 [82.84]	97.87 [81.55]	99.72 [93.16]	98.16 [85.42]	95.82 [80.23]	96.32 [81.37]	98.16 [85.38]	96.37 [70.83]	99.81 [94.13]	91.78 [70.10]	97.95 [83.13]	96.47 [78.88]	96.50 [79.20]	96.34 [80.37]	96.56 [78.73]	94.41 [76.71]	96.64 [80.75]	95.47 [70.86]	99.75 [94.23]	96.60 [80.76]	98.06 [84.19]	99.72 [93.60]	96.46 [79.72]	95.81 [80.43]	96.62 [80.81]	97.95 [81.76]	96.47 [79.28]	89.87 [66.80]	98.30 [85.63]	97.34 [80.23]	98.33 [85.91]	97.88 [84.16]	97.86 [83.92]	97.85 [84.10]	96.79 [82.09]	98.04 [84.09]	96.87 [74.62]	98.01 [85.23]	96.55 [79.74]	*	100.00 [97.22]	99.99 [96.56]	97.97 [83.37]	98.13 [84.29]
Burkholderia contaminans NML151067	98.04 [85.34]	98.18 [84.81]	98.18 [84.87]	98.15 [85.19]	97.87 [83.23]	97.79 [82.98]	97.94 [81.48]	99.75 [93.37]	98.21 [85.53]	95.86 [80.33]	96.37 [81.51]	98.21 [85.49]	96.49 [70.75]	99.84 [94.30]	91.88 [70.21]	98.02 [83.21]	96.47 [79.08]	96.55 [79.38]	96.32 [80.59]	96.57 [78.87]	94.48 [76.79]	96.66 [80.92]	95.58 [70.89]	99.75 [94.43]	96.63 [80.93]	98.10 [84.27]	99.72 [93.90]	96.48 [79.94]	95.85 [80.51]	96.64 [80.99]	98.01 [81.83]	96.48 [79.44]	89.89 [66.82]	98.33 [85.67]	97.40 [80.42]	98.33 [86.09]	97.93 [84.30]	97.92 [84.01]	97.89 [84.19]	96.77 [82.34]	98.10 [84.17]	96.96 [74.58]	98.04 [85.34]	96.58 [79.93]	100.00 [97.39]	*	99.99 [96.85]	98.02 [83.53]	98.18 [84.46]
Burkholderia contaminans OYA 0603	97.98 [85.44]	98.10 [85.09]	98.10 [85.12]	98.08 [85.31]	97.80 [83.46]	97.74 [83.23]	97.86 [81.91]	99.73 [93.74]	98.13 [85.79]	95.81 [80.70]	96.38 [81.70]	98.13 [85.77]	96.44 [70.83]	99.84 [94.73]	91.83 [70.46]	97.94 [83.36]	96.52 [79.38]	96.52 [79.74]	96.33 [80.81]	96.57 [79.20]	94.45 [77.10]	96.62 [81.25]	95.51 [71.21]	99.74 [94.91]	96.60 [81.26]	98.02 [84.50]	99.71 [94.34]	96.45 [80.07]	95.79 [80.75]	96.61 [81.25]	97.92 [81.99]	96.47 [79.70]	89.79 [66.92]	98.33 [86.12]	97.33 [80.58]	98.31 [86.48]	97.86 [84.51]	97.84 [84.24]	97.83 [84.39]	96.79 [82.52]	98.01 [84.48]	96.92 [74.68]	97.98 [85.44]	96.57 [80.25]	100.00 [97.49]	99.99 [97.48]	*	97.94 [83.80]	98.10 [84.70]
Burkholderia contaminans p14	99.79 [95.84]	99.91 [95.37]	99.91 [95.39]	99.94 [96.16]	99.78 [94.58]	99.78 [94.14]	99.89 [93.63]	97.91 [82.64]	99.91 [95.32]	95.27 [79.12]	96.20 [78.53]	99.90 [94.65]	98.23 [79.34]	97.85 [83.19]	91.59 [70.78]	99.88 [95.22]	96.33 [77.99]	96.38 [78.07]	96.38 [78.60]	96.39 [77.67]	94.40 [76.75]	96.52 [79.23]	95.26 [68.60]	97.90 [83.59]	96.42 [79.02]	99.91 [95.33]	97.90 [83.40]	96.17 [76.75]	95.27 [79.14]	96.43 [79.07]	99.92 [94.27]	96.48 [79.07]	89.77 [67.41]	97.80 [81.67]	97.43 [80.49]	97.80 [81.95]	97.94 [84.14]	97.92 [83.93]	97.94 [84.03]	96.35 [78.78]	99.90 [95.23]	98.31 [80.78]	99.79 [95.84]	96.46 [78.56]	97.91 [83.68]	97.91 [83.68]	97.91 [83.48]	*	99.89 [94.74]
Burkholderia contaminans PB AQ24	99.89 [97.02]	99.87 [96.96]	99.86 [96.94]	99.83 [93.44]	99.73 [94.61]	99.57 [90.26]	99.69 [92.85]	97.78 [80.29]	99.91 [93.95]	95.43 [78.45]	95.94 [78.39]	99.90 [93.27]	97.76 [79.30]	97.74 [81.15]	91.51 [68.19]	99.79 [91.58]	96.22 [75.31]	96.18 [75.40]	96.07 [76.73]	96.21 [75.09]	94.24 [74.33]	96.36 [76.66]	95.13 [66.37]	97.77 [80.78]	96.28 [76.42]	99.83 [93.43]	97.73 [80.41]	96.25 [75.60]	95.43 [78.44]	96.30 [76.40]	99.75 [91.07]	96.29 [76.39]	89.57 [65.30]	97.65 [79.09]	97.49 [79.26]	97.61 [78.57]	97.95 [83.00]	97.92 [82.67]	97.94 [82.87]	96.52 [78.00]	99.83 [93.34]	98.38 [79.97]	99.89 [97.02]	96.27 [75.96]	97.94 [82.13]	97.95 [82.11]	97.94 [82.00]	99.74 [92.03]	*
Burkholderia contaminans R 18442	96.66 [81.05]	96.68 [80.90]	96.68 [80.96]	96.69 [80.98]	96.69 [80.66]	96.51 [80.50]	96.61 [79.25]	96.73 [82.73]	96.68 [80.95]	94.97 [76.84]	98.44 [87.21]	96.68 [80.92]	95.13 [69.35]	96.67 [82.29]	91.77 [71.84]	96.69 [81.03]	98.54 [86.38]	98.55 [87.06]	98.59 [87.01]	98.54 [86.12]	94.54 [79.79]	98.71 [89.26]	97.37 [76.93]	96.73 [82.67]	98.71 [89.25]	96.69 [80.89]	96.74 [82.65]	98.32 [85.13]	94.90 [77.17]	98.72 [89.24]	96.67 [80.05]	98.52 [86.49]	89.76 [69.67]	96.83 [83.17]	95.84 [76.00]	96.83 [82.77]	96.43 [79.75]	96.42 [79.57]	96.37 [79.72]	98.53 [87.13]	96.67 [80.89]	95.37 [70.52]	96.66 [81.05]	98.55 [88.44]	96.75 [82.78]	96.74 [82.76]	96.74 [82.65]	96.69 [80.84]	96.68 [80.45]
Burkholderia contaminans R 37747	99.94 [96.54]	99.68 [94.72]	99.68 [94.81]	99.64 [92.11]	99.94 [96.43]	99.54 [91.10]	99.85 [93.34]	97.70 [81.39]	99.69 [92.59]	95.16 [76.93]	96.02 [78.70]	99.76 [93.05]	97.82 [78.53]	97.50 [81.26]	91.48 [68.39]	99.79 [91.91]	96.22 [75.53]	96.14 [75.74]	96.20 [76.27]	96.26 [75.18]	94.17 [74.46]	96.33 [76.72]	95.14 [66.38]	97.55 [81.74]	96.24 [76.66]	99.76 [91.78]	97.61 [81.63]	96.05 [74.69]	95.17 [76.97]	96.26 [76.68]	99.74 [90.45]	96.25 [76.62]	89.58 [65.46]	97.59 [79.88]	97.25 [78.51]	97.47 [79.68]	97.72 [82.24]	97.68 [82.11]	97.71 [82.04]	96.21 [76.65]	99.75 [91.73]	98.12 [78.46]	99.94 [96.54]	96.20 [76.19]	97.58 [81.57]	97.58 [81.57]	97.58 [81.41]	99.65 [91.61]	99.73 [94.41]
Burkholderia contaminans R 71171	94.45 [79.71]	94.52 [79.27]	94.52 [79.32]	94.52 [79.43]	94.51 [79.15]	94.43 [79.34]	94.41 [78.19]	94.68 [80.63]	94.52 [80.48]	94.01 [77.16]	94.41 [79.88]	94.52 [80.44]	93.55 [68.94]	94.60 [80.21]	92.25 [74.23]	94.52 [79.41]	94.53 [78.81]	94.43 [79.52]	94.39 [78.93]	94.47 [78.89]	95.86 [82.91]	94.40 [79.19]	93.65 [70.38]	94.60 [80.38]	94.43 [79.70]	94.51 [79.34]	94.60 [80.36]	94.33 [76.97]	94.02 [77.15]	94.39 [79.14]	94.50 [78.51]	94.44 [79.77]	90.01 [70.18]	94.54 [80.28]	94.11 [76.11]	94.54 [79.71]	94.39 [78.97]	94.37 [78.71]	94.38 [78.73]	94.43 [78.69]	94.46 [80.04]	93.69 [71.34]	94.45 [79.71]	94.49 [79.54]	94.62 [79.97]	94.63 [79.96]	94.61 [79.74]	94.51 [79.32]	94.51 [78.86]
Burkholderia contaminans SBC01	97.62 [81.94]	97.86 [80.85]	97.86 [80.91]	97.91 [81.59]	97.75 [80.98]	97.62 [80.97]	97.71 [79.99]	99.99 [95.80]	97.77 [82.30]	95.48 [76.55]	96.12 [80.29]	97.75 [82.35]	96.30 [68.72]	99.45 [91.37]	91.65 [68.57]	97.89 [81.04]	96.43 [77.12]	96.47 [77.41]	96.37 [78.13]	96.50 [76.90]	94.36 [74.82]	96.57 [78.87]	95.44 [69.11]	100.00 [96.64]	96.48 [79.40]	97.87 [80.76]	99.99 [96.52]	96.28 [76.65]	95.47 [76.60]	96.56 [78.85]	97.86 [79.40]	96.38 [77.46]	89.76 [65.02]	98.01 [84.30]	96.90 [77.25]	98.03 [84.53]	97.64 [80.49]	97.62 [80.28]	97.40 [81.18]	96.47 [78.55]	97.74 [81.30]	96.49 [71.54]	97.62 [81.94]	96.31 [78.62]	99.53 [92.38]	99.53 [92.39]	99.53 [92.14]	97.92 [81.03]	97.87 [80.47]
Burkholderia contaminans SCAID TST1 2021	99.83 [95.07]	99.85 [93.66]	99.84 [93.71]	99.87 [94.57]	99.82 [93.54]	99.67 [93.15]	99.82 [92.90]	97.80 [83.18]	99.90 [95.67]	95.28 [78.38]	96.20 [79.16]	99.90 [95.52]	98.14 [79.32]	97.77 [83.23]	91.63 [70.22]	99.85 [93.83]	96.33 [77.41]	96.26 [77.60]	96.42 [78.05]	96.38 [77.04]	94.36 [76.11]	96.50 [78.72]	95.29 [69.27]	97.79 [83.75]	96.36 [78.79]	99.84 [93.81]	97.78 [83.64]	96.11 [76.41]	95.28 [78.49]	96.41 [78.67]	99.83 [92.92]	96.38 [78.78]	89.82 [67.39]	97.75 [81.97]	97.40 [80.07]	97.77 [82.03]	97.95 [83.99]	97.93 [83.73]	97.95 [83.70]	96.35 [78.28]	99.78 [93.90]	98.36 [82.60]	99.83 [95.07]	96.35 [78.42]	97.89 [83.54]	97.88 [83.55]	97.88 [83.07]	99.88 [94.09]	99.83 [93.18]
Burkholderia contaminans toggle1	99.87 [96.52]	99.47 [91.90]	99.48 [91.96]	99.46 [90.33]	99.79 [94.07]	99.47 [90.30]	99.80 [92.85]	97.47 [78.77]	99.49 [90.23]	95.02 [74.51]	95.79 [76.47]	99.64 [91.36]	97.42 [76.56]	97.29 [79.47]	91.46 [65.98]	99.68 [89.55]	96.12 [72.98]	96.18 [72.93]	96.11 [73.72]	96.19 [72.63]	94.11 [72.01]	96.27 [74.24]	94.97 [64.39]	97.34 [79.88]	96.14 [74.67]	99.53 [89.28]	97.39 [79.74]	95.81 [72.81]	95.02 [74.65]	96.23 [74.16]	99.54 [87.86]	96.26 [74.00]	89.58 [63.25]	97.48 [76.89]	97.14 [75.23]	97.39 [77.49]	97.64 [78.73]	97.63 [78.61]	97.64 [78.69]	96.02 [74.55]	99.40 [89.51]	97.76 [76.81]	99.87 [96.52]	96.23 [73.62]	97.42 [79.60]	97.43 [79.58]	97.42 [79.30]	99.63 [89.61]	99.52 [91.54]
Burkholderia contaminans TR100	98.04 [84.67]	98.00 [84.30]	98.00 [84.32]	98.06 [84.35]	98.08 [84.27]	98.01 [83.50]	98.02 [82.70]	97.92 [84.37]	98.05 [84.25]	95.57 [79.45]	96.33 [79.13]	98.10 [84.44]	96.42 [72.29]	97.83 [84.02]	91.68 [70.56]	98.09 [84.30]	96.35 [78.15]	96.42 [78.86]	96.47 [78.79]	96.41 [78.16]	94.46 [77.86]	96.44 [79.84]	95.28 [70.39]	97.90 [84.54]	96.40 [79.75]	98.07 [84.20]	97.91 [84.47]	96.32 [77.38]	95.57 [79.55]	96.40 [79.90]	98.10 [83.29]	96.41 [78.84]	89.94 [67.46]	97.84 [82.82]	97.32 [79.20]	97.87 [82.29]	97.96 [83.25]	97.93 [82.98]	97.93 [83.04]	96.44 [78.94]	98.06 [84.08]	96.67 [73.31]	98.04 [84.67]	96.35 [78.90]	97.90 [84.59]	97.90 [84.59]	97.89 [84.20]	98.10 [84.13]	98.00 [83.90]
Burkholderia contaminans XL73	99.98 [97.13]	99.99 [96.88]	99.99 [96.91]	100.00 [97.22]	99.91 [94.72]	99.74 [93.44]	99.88 [93.83]	97.90 [83.10]	99.99 [96.86]	95.46 [80.73]	96.25 [79.22]	99.98 [96.08]	98.16 [79.69]	97.88 [83.69]	91.56 [70.57]	99.93 [95.12]	96.32 [77.85]	96.31 [77.96]	96.24 [79.20]	96.35 [77.59]	94.36 [76.66]	96.50 [79.29]	95.25 [68.58]	97.88 [83.41]	96.41 [78.96]	99.99 [96.86]	97.87 [83.05]	96.35 [78.52]	95.46 [80.84]	96.42 [79.10]	99.91 [94.51]	96.42 [79.10]	89.85 [67.35]	97.78 [81.55]	97.52 [81.46]	97.76 [81.14]	97.99 [85.22]	97.99 [84.97]	97.98 [85.09]	96.53 [80.35]	99.99 [96.71]	98.40 [82.42]	99.98 [97.13]	96.38 [78.63]	98.01 [84.76]	98.02 [84.74]	98.01 [84.30]	99.91 [95.30]	99.98 [96.21]
Burkholderia contaminans ZCC	99.78 [94.55]	99.76 [94.17]	99.76 [94.23]	99.70 [93.93]	99.57 [91.65]	99.57 [92.37]	99.57 [90.97]	97.57 [80.57]	99.77 [94.31]	95.31 [78.62]	95.81 [77.22]	99.78 [93.71]	97.89 [77.01]	97.62 [81.47]	91.40 [68.27]	99.63 [91.94]	95.90 [75.69]	96.02 [75.53]	95.82 [76.95]	95.97 [75.42]	93.98 [74.65]	96.12 [76.96]	94.87 [66.57]	97.58 [80.91]	95.98 [76.68]	99.69 [93.65]	97.54 [80.52]	95.94 [76.26]	95.31 [78.76]	96.01 [76.80]	99.62 [91.34]	96.16 [76.51]	89.50 [65.73]	97.43 [79.08]	97.32 [79.38]	97.41 [78.73]	97.79 [83.07]	97.77 [82.81]	97.78 [82.91]	96.25 [78.54]	99.68 [93.54]	98.26 [80.30]	99.78 [94.55]	96.14 [76.11]	97.80 [82.67]	97.80 [82.67]	97.79 [82.23]	99.62 [92.35]	99.76 [93.51]
Burkholderia contaminans ZCC50	99.82 [94.69]	99.82 [94.56]	99.82 [94.55]	99.73 [94.06]	99.63 [92.05]	99.60 [92.58]	99.61 [91.53]	97.64 [81.02]	99.82 [94.67]	95.32 [78.95]	95.85 [77.31]	99.83 [94.00]	97.94 [77.21]	97.66 [81.88]	91.35 [68.89]	99.67 [92.13]	95.96 [76.05]	96.09 [75.86]	95.89 [77.29]	96.02 [75.69]	93.99 [75.03]	96.15 [77.29]	94.93 [66.90]	97.65 [81.51]	96.05 [77.06]	99.73 [94.06]	97.62 [81.12]	95.97 [76.39]	95.31 [78.96]	96.08 [77.04]	99.66 [91.62]	96.22 [76.77]	89.48 [65.66]	97.51 [79.67]	97.34 [80.09]	97.48 [79.20]	97.82 [83.76]	97.80 [83.44]	97.81 [83.61]	96.27 [78.75]	99.73 [93.96]	98.31 [80.52]	99.82 [94.69]	96.15 [76.29]	97.82 [82.89]	97.82 [82.89]	97.82 [82.74]	99.65 [92.74]	99.81 [94.24]
Burkholderia sp SRS 25	96.63 [83.22]	96.65 [83.17]	96.65 [83.20]	96.65 [83.25]	96.64 [82.98]	96.64 [82.81]	96.59 [81.39]	96.69 [83.40]	96.65 [83.18]	94.77 [78.60]	98.96 [90.04]	96.65 [83.14]	95.34 [71.32]	96.64 [82.90]	91.87 [74.04]	96.63 [83.38]	98.70 [88.41]	98.85 [90.78]	98.64 [89.48]	98.74 [89.04]	94.61 [81.52]	98.67 [89.19]	97.45 [77.10]	96.70 [83.38]	98.67 [89.12]	96.66 [83.15]	96.70 [83.40]	98.36 [86.24]	94.77 [78.63]	98.67 [89.18]	96.64 [82.19]	99.83 [96.43]	89.85 [70.79]	96.83 [82.98]	95.77 [77.83]	96.85 [82.48]	96.26 [81.46]	96.24 [81.28]	96.21 [81.28]	98.56 [88.42]	96.64 [83.12]	95.51 [72.59]	96.63 [83.22]	98.89 [91.35]	96.71 [83.44]	96.71 [83.43]	96.71 [83.22]	96.66 [83.14]	96.65 [82.67]
Burkholderia sp FXe9	99.69 [94.23]	99.70 [93.72]	99.70 [93.80]	99.71 [94.09]	99.65 [92.45]	99.84 [94.28]	99.64 [92.24]	97.67 [80.93]	99.71 [93.97]	95.15 [77.39]	95.93 [77.42]	99.71 [93.06]	98.12 [78.71]	97.57 [80.44]	91.49 [69.45]	99.69 [92.86]	95.97 [76.87]	96.17 [76.54]	96.04 [77.64]	96.07 [76.59]	94.03 [75.93]	96.17 [78.32]	94.99 [68.20]	97.67 [80.85]	96.06 [77.94]	99.70 [93.77]	97.66 [80.83]	95.91 [76.17]	95.15 [77.49]	96.08 [78.03]	99.66 [92.55]	96.29 [77.64]	89.49 [67.22]	97.48 [79.51]	97.20 [78.15]	97.49 [79.01]	97.68 [81.85]	97.67 [81.65]	97.68 [81.66]	96.10 [78.00]	99.70 [93.65]	98.31 [80.45]	99.69 [94.23]	96.26 [77.15]	97.69 [81.26]	97.69 [81.26]	97.69 [80.93]	99.69 [93.54]	99.68 [93.21]
Burkholderia sp 4NA327C10	97.48 [79.64]	97.60 [79.30]	97.60 [79.34]	97.72 [79.92]	97.58 [78.69]	97.60 [78.09]	97.63 [77.18]	99.70 [90.97]	97.69 [79.93]	95.35 [74.92]	96.08 [78.58]	97.68 [79.95]	96.15 [66.86]	99.46 [91.27]	91.68 [66.20]	97.75 [78.69]	96.35 [74.65]	96.39 [75.04]	96.15 [76.36]	96.47 [74.47]	94.28 [72.40]	96.50 [76.53]	95.37 [67.03]	99.68 [91.88]	96.48 [76.50]	97.68 [79.07]	99.68 [91.66]	96.10 [75.11]	95.35 [74.93]	96.49 [76.49]	97.76 [77.13]	96.35 [74.95]	89.65 [62.91]	98.12 [81.14]	96.72 [75.61]	98.12 [81.38]	97.55 [78.47]	97.54 [78.31]	97.26 [79.23]	96.31 [76.95]	97.67 [79.07]	96.37 [69.59]	97.48 [79.64]	96.21 [76.20]	99.53 [90.27]	99.53 [90.28]	99.53 [90.07]	97.83 [78.65]	97.62 [78.92]
Burkholderia sp 4NA327C6	97.60 [82.27]	97.73 [81.86]	97.73 [81.91]	97.80 [82.59]	97.70 [81.25]	97.70 [80.74]	97.75 [79.56]	99.79 [94.13]	97.74 [82.70]	95.45 [77.47]	96.25 [80.80]	97.73 [82.74]	96.30 [68.96]	99.49 [91.85]	91.78 [68.51]	97.81 [81.34]	96.44 [77.26]	96.46 [77.62]	96.26 [78.97]	96.58 [77.06]	94.40 [74.82]	96.59 [79.15]	95.54 [69.33]	99.79 [95.06]	96.56 [79.12]	97.75 [81.77]	99.79 [94.88]	96.22 [77.46]	95.44 [77.55]	96.57 [79.13]	97.84 [79.68]	96.43 [77.55]	89.74 [65.27]	98.13 [84.06]	96.77 [78.32]	98.12 [84.45]	97.54 [81.32]	97.53 [81.07]	97.28 [82.05]	96.43 [79.42]	97.75 [81.77]	96.50 [71.96]	97.60 [82.27]	96.32 [78.75]	99.61 [93.49]	99.60 [93.50]	99.60 [93.28]	97.90 [81.38]	97.73 [81.50]
Burkholderia sp 4M9327G5	97.46 [80.24]	97.57 [79.93]	97.57 [79.94]	97.69 [80.53]	97.56 [79.23]	97.59 [78.67]	97.62 [77.65]	99.71 [91.55]	97.65 [80.54]	95.36 [75.49]	96.02 [79.06]	97.65 [80.55]	96.15 [67.49]	99.45 [91.87]	91.69 [66.67]	97.76 [79.27]	96.35 [75.14]	96.37 [75.39]	96.11 [76.68]	96.43 [74.85]	94.25 [72.89]	96.46 [76.92]	95.38 [67.42]	99.69 [92.40]	96.45 [76.85]	97.66 [79.67]	99.68 [92.23]	96.06 [75.48]	95.35 [75.52]	96.47 [76.82]	97.74 [77.68]	96.32 [75.35]	89.65 [63.39]	98.05 [81.79]	96.67 [76.34]	98.04 [82.14]	97.47 [79.29]	97.46 [79.02]	97.17 [80.05]	96.27 [77.28]	97.66 [79.72]	96.39 [70.17]	97.46 [80.24]	96.19 [76.58]	99.50 [90.50]	99.50 [90.51]	99.50 [90.29]	97.82 [79.25]	97.58 [79.56]
Burkholderia sp 4NA327B6	97.53 [82.42]	97.68 [82.07]	97.69 [82.11]	97.75 [82.76]	97.64 [81.43]	97.63 [80.94]	97.70 [79.76]	99.78 [94.14]	97.71 [82.85]	95.38 [77.55]	96.18 [81.00]	97.68 [82.89]	96.24 [69.08]	99.49 [91.89]	91.70 [68.52]	97.75 [81.56]	96.35 [77.49]	96.40 [77.79]	96.18 [79.01]	96.48 [77.18]	94.33 [75.00]	96.48 [79.34]	95.40 [69.47]	99.78 [95.09]	96.46 [79.27]	97.69 [81.96]	99.78 [94.89]	96.14 [77.66]	95.37 [77.59]	96.47 [79.28]	97.76 [79.93]	96.34 [77.68]	89.67 [65.27]	98.13 [84.07]	96.68 [78.52]	98.14 [84.49]	97.51 [81.54]	97.50 [81.31]	97.25 [82.27]	96.33 [79.60]	97.69 [81.93]	96.44 [72.07]	97.53 [82.42]	96.27 [78.97]	99.61 [93.51]	99.61 [93.50]	99.61 [93.31]	97.83 [81.58]	97.70 [81.64]
Burkholderia contaminans 5080	99.78 [95.06]	99.87 [93.47]	99.88 [93.52]	99.91 [94.60]	99.77 [92.92]	99.69 [92.83]	99.83 [92.70]	97.74 [82.63]	99.93 [95.43]	95.20 [78.14]	96.09 [78.41]	99.92 [94.70]	98.10 [78.15]	97.70 [83.02]	91.53 [69.56]	99.86 [93.04]	96.25 [76.67]	96.20 [76.93]	96.37 [77.16]	96.30 [76.40]	94.31 [75.45]	96.47 [77.92]	95.18 [67.45]	97.74 [83.41]	96.31 [77.97]	99.87 [93.66]	97.74 [83.29]	96.07 [75.61]	95.20 [78.29]	96.38 [77.85]	99.86 [92.63]	96.37 [77.88]	89.77 [66.52]	97.69 [81.19]	97.43 [79.82]	97.70 [81.52]	97.93 [83.45]	97.92 [83.20]	97.92 [83.27]	96.28 [77.42]	99.80 [93.73]	98.32 [81.29]	99.78 [95.06]	96.38 [77.31]	97.81 [83.23]	97.82 [83.24]	97.82 [82.88]	99.92 [94.18]	99.86 [92.99]
Burkholderia contaminans 170816	94.89 [79.98]	94.91 [79.67]	94.91 [79.69]	94.94 [79.99]	94.78 [78.24]	94.57 [77.02]	94.76 [77.07]	94.72 [77.74]	94.92 [79.74]	94.58 [78.23]	94.34 [77.43]	94.94 [79.76]	93.54 [67.34]	94.67 [78.27]	92.00 [70.20]	94.78 [78.42]	94.30 [74.86]	94.32 [74.73]	94.02 [76.32]	94.30 [74.58]	95.86 [78.52]	94.39 [74.99]	93.56 [66.70]	94.73 [78.28]	94.37 [74.94]	94.94 [79.73]	94.70 [77.91]	94.60 [76.28]	94.57 [78.40]	94.38 [75.05]	94.66 [76.57]	94.34 [75.04]	89.87 [66.80]	94.60 [76.05]	94.38 [75.69]	94.56 [75.88]	94.79 [78.78]	94.78 [78.62]	94.79 [78.56]	94.67 [77.46]	94.88 [79.68]	94.01 [70.86]	94.89 [79.98]	94.40 [75.27]	94.88 [79.67]	94.88 [79.70]	94.89 [79.30]	94.66 [77.44]	94.91 [79.22]
Burkholderia contaminans CAMPA 315	96.64 [83.06]	96.66 [82.96]	96.66 [82.96]	96.65 [82.97]	96.65 [82.82]	96.49 [82.64]	96.60 [81.31]	96.89 [84.70]	96.65 [82.91]	95.01 [78.29]	98.59 [90.08]	96.65 [82.91]	95.22 [70.99]	96.82 [84.33]	91.90 [73.72]	96.65 [83.07]	98.58 [88.47]	98.64 [89.10]	98.61 [89.02]	98.63 [87.94]	94.66 [81.28]	100.00 [97.63]	98.58 [83.84]	96.90 [84.68]	99.99 [97.57]	96.66 [82.92]	96.90 [84.67]	98.34 [86.83]	95.00 [78.31]	100.00 [97.57]	96.64 [81.99]	98.66 [89.16]	89.92 [71.14]	96.98 [84.30]	95.86 [77.34]	96.99 [83.72]	96.44 [80.94]	96.43 [80.67]	96.41 [80.85]	98.56 [88.90]	96.62 [82.86]	95.43 [72.20]	96.64 [83.06]	98.74 [90.14]	96.90 [84.78]	96.90 [84.80]	96.90 [84.55]	96.65 [82.87]	96.65 [82.45]
Burkholderia contaminans 51243042	99.79 [96.50]	100.00 [97.31]	100.00 [97.39]	99.77 [93.13]	99.63 [93.86]	99.47 [89.81]	99.64 [92.15]	97.73 [79.92]	99.86 [93.63]	95.38 [78.08]	95.86 [78.14]	99.84 [92.87]	97.73 [78.90]	97.67 [80.80]	91.48 [67.84]	99.75 [91.14]	96.09 [75.07]	96.09 [75.21]	96.04 [76.23]	96.16 [74.77]	94.16 [74.03]	96.33 [76.26]	95.10 [65.99]	97.70 [80.38]	96.22 [76.03]	99.78 [93.00]	97.66 [79.99]	96.08 [75.49]	95.38 [78.05]	96.24 [76.07]	99.73 [90.51]	96.22 [76.05]	89.64 [64.80]	97.58 [78.52]	97.38 [78.96]	97.55 [78.17]	97.87 [82.48]	97.83 [82.29]	97.86 [82.41]	96.41 [77.83]	99.78 [92.90]	98.30 [79.67]	99.79 [96.50]	96.22 [75.67]	97.88 [81.80]	97.88 [81.81]	97.88 [81.57]	99.73 [91.53]	99.81 [95.79]
Burkholderia contaminans 51242556	99.81 [96.53]	100.00 [97.38]	100.00 [97.44]	99.78 [93.15]	99.65 [93.93]	99.51 [89.83]	99.66 [92.20]	97.72 [79.96]	99.87 [93.63]	95.39 [78.12]	95.91 [78.14]	99.86 [92.89]	97.78 [78.86]	97.67 [80.85]	91.54 [67.76]	99.75 [91.21]	96.11 [75.10]	96.11 [75.23]	96.07 [76.24]	96.16 [74.75]	94.12 [74.06]	96.34 [76.33]	95.08 [66.08]	97.69 [80.43]	96.25 [76.09]	99.79 [93.03]	97.67 [80.04]	96.16 [75.33]	95.38 [78.12]	96.26 [76.13]	99.73 [90.57]	96.23 [76.16]	89.61 [64.95]	97.58 [78.54]	97.43 [78.92]	97.54 [78.22]	97.89 [82.52]	97.85 [82.26]	97.88 [82.36]	96.48 [77.69]	99.79 [92.93]	98.36 [79.62]	99.81 [96.53]	96.24 [75.77]	97.87 [81.83]	97.87 [81.83]	97.87 [81.58]	99.72 [91.59]	99.83 [95.81]
Burkholderia contaminans BCC0123	97.72 [82.74]	97.84 [81.85]	97.84 [81.89]	97.85 [81.91]	97.82 [81.78]	97.57 [81.19]	97.67 [80.91]	99.99 [97.17]	97.77 [83.28]	95.45 [77.39]	96.13 [81.28]	97.75 [83.34]	96.25 [69.60]	99.42 [91.81]	91.66 [69.25]	97.87 [82.08]	96.38 [78.04]	96.43 [78.32]	96.32 [79.03]	96.50 [77.79]	94.36 [75.52]	96.52 [79.85]	95.40 [69.93]	99.99 [97.22]	96.44 [80.36]	97.86 [81.77]	99.99 [97.20]	96.16 [77.55]	95.45 [77.40]	96.52 [79.80]	97.84 [80.45]	96.41 [78.28]	89.70 [65.82]	97.98 [85.42]	96.88 [78.26]	97.98 [84.81]	97.61 [81.38]	97.61 [81.01]	97.36 [82.03]	96.42 [79.41]	97.72 [82.31]	96.46 [72.32]	97.72 [82.74]	96.26 [79.63]	99.53 [92.35]	99.53 [92.35]	99.53 [92.06]	97.87 [81.31]	97.85 [81.43]
Burkholderia contaminans CAMPA 514	96.67 [83.50]	96.66 [83.40]	96.66 [83.42]	96.67 [83.43]	96.68 [83.28]	96.55 [83.09]	96.64 [81.66]	96.86 [85.07]	96.66 [83.35]	95.05 [79.11]	98.67 [90.29]	96.66 [83.37]	95.42 [72.29]	96.82 [84.69]	92.00 [74.55]	96.67 [83.50]	98.59 [88.59]	98.67 [89.41]	98.61 [89.12]	98.65 [88.15]	94.62 [81.88]	99.99 [97.32]	98.70 [84.64]	96.86 [85.08]	99.99 [97.30]	96.67 [83.42]	96.86 [85.04]	98.35 [87.16]	95.04 [79.19]	99.99 [97.31]	96.65 [82.31]	98.67 [89.55]	89.96 [72.18]	96.90 [84.48]	96.00 [78.06]	96.92 [84.10]	96.41 [81.55]	96.40 [81.23]	96.42 [81.46]	98.55 [89.06]	96.65 [83.27]	95.56 [73.45]	96.67 [83.50]	98.75 [90.40]	96.85 [85.16]	96.84 [85.17]	96.84 [84.92]	96.68 [83.31]	96.66 [82.95]
Burkholderia contaminans BCC0254	96.42 [80.54]	96.43 [80.41]	96.43 [80.46]	96.45 [80.50]	96.43 [80.25]	96.40 [80.15]	96.38 [78.78]	96.56 [81.56]	96.44 [80.43]	94.75 [76.14]	98.88 [89.01]	96.43 [80.47]	95.22 [69.73]	96.55 [81.12]	91.73 [71.88]	96.43 [80.64]	98.65 [87.74]	98.90 [89.45]	98.49 [87.21]	98.70 [87.39]	94.56 [79.21]	98.52 [86.77]	97.35 [75.62]	96.57 [81.51]	98.51 [86.74]	96.45 [80.39]	96.57 [81.49]	98.15 [83.99]	94.75 [76.18]	98.52 [86.80]	96.43 [79.53]	99.25 [90.53]	89.82 [68.39]	96.70 [81.02]	95.81 [75.60]	96.71 [80.56]	96.29 [79.28]	96.26 [79.02]	96.25 [79.12]	98.38 [87.00]	96.42 [80.37]	95.42 [70.93]	96.42 [80.54]	98.76 [88.44]	96.58 [81.66]	96.58 [81.65]	96.59 [81.41]	96.45 [80.38]	96.43 [79.96]
Burkholderia contaminans HI4235	97.68 [83.08]	97.85 [81.68]	97.84 [81.74]	97.85 [80.94]	97.81 [82.07]	97.58 [80.33]	97.76 [81.03]	99.89 [94.12]	97.71 [81.64]	95.50 [75.69]	95.98 [80.69]	97.71 [81.65]	96.12 [69.38]	99.42 [90.65]	91.75 [67.56]	97.83 [80.19]	96.37 [76.27]	96.40 [76.60]	96.27 [77.30]	96.50 [76.02]	94.34 [74.04]	96.51 [78.29]	95.39 [68.49]	99.89 [94.91]	96.44 [78.78]	97.81 [80.13]	99.88 [94.79]	96.14 [76.01]	95.50 [75.70]	96.50 [78.21]	97.80 [78.85]	96.36 [76.65]	89.70 [64.70]	98.03 [83.63]	96.80 [76.80]	98.06 [83.66]	97.57 [79.78]	97.56 [79.52]	97.29 [80.47]	96.37 [77.87]	97.69 [80.60]	96.42 [70.90]	97.68 [83.08]	96.22 [77.96]	99.56 [91.03]	99.56 [91.03]	99.56 [90.74]	97.86 [80.46]	97.84 [81.19]
Burkholderia contaminans AU36501	95.94 [83.42]	95.95 [83.31]	95.95 [83.36]	95.84 [82.79]	95.70 [81.42]	95.53 [80.66]	95.66 [79.97]	95.86 [81.18]	95.96 [83.39]	98.98 [91.28]	95.09 [78.46]	95.95 [83.37]	94.49 [70.80]	95.93 [82.07]	91.88 [72.45]	95.73 [81.57]	95.04 [76.45]	95.05 [77.11]	94.97 [77.88]	95.14 [76.31]	94.16 [77.14]	95.17 [76.96]	94.27 [68.87]	95.90 [81.49]	95.13 [76.96]	95.85 [82.70]	95.84 [81.19]	95.18 [77.69]	98.98 [91.31]	95.14 [77.01]	95.69 [80.21]	95.03 [77.54]	90.01 [68.40]	95.74 [79.63]	95.47 [79.02]	95.74 [79.22]	95.84 [82.08]	95.79 [81.82]	95.82 [81.88]	95.37 [79.35]	95.84 [82.67]	94.99 [74.04]	95.94 [83.42]	95.12 [77.09]	96.06 [83.17]	96.06 [83.14]	96.05 [82.89]	95.67 [81.20]	95.96 [82.84]
Burkholderia contaminans 661U	98.00 [86.15]	98.08 [85.79]	98.08 [85.83]	98.08 [85.81]	98.12 [85.60]	97.92 [85.13]	98.00 [84.19]	99.89 [94.99]	98.02 [86.09]	95.62 [81.12]	96.53 [83.08]	98.02 [86.06]	96.65 [73.01]	99.78 [94.60]	91.94 [72.65]	98.13 [85.71]	96.59 [82.22]	96.60 [82.67]	96.56 [83.30]	96.65 [82.35]	94.52 [79.67]	96.73 [84.21]	95.65 [73.61]	99.80 [94.76]	96.76 [84.69]	98.09 [85.77]	99.80 [94.73]	96.39 [81.28]	95.62 [81.13]	96.72 [84.17]	98.12 [84.73]	96.55 [82.75]	89.84 [69.25]	98.45 [88.97]	97.21 [81.05]	98.45 [88.30]	97.74 [85.26]	97.74 [85.01]	97.69 [85.18]	96.63 [83.31]	98.11 [86.27]	96.85 [75.33]	98.00 [86.15]	96.70 [82.98]	99.83 [94.63]	99.83 [94.62]	99.83 [94.37]	98.12 [85.69]	98.07 [85.36]
Burkholderia contaminans 584U	98.04 [86.15]	98.12 [85.84]	98.12 [85.87]	98.12 [85.87]	98.15 [85.64]	97.92 [85.23]	98.04 [84.25]	99.93 [95.01]	98.05 [86.11]	95.67 [81.25]	96.55 [83.07]	98.05 [86.09]	96.62 [73.18]	99.82 [94.65]	91.97 [72.60]	98.16 [85.77]	96.64 [82.25]	96.66 [82.62]	96.62 [83.33]	96.71 [82.31]	94.59 [79.82]	96.76 [84.21]	95.66 [73.75]	99.86 [94.79]	96.79 [84.69]	98.12 [85.82]	99.85 [94.76]	96.41 [81.37]	95.67 [81.27]	96.75 [84.20]	98.15 [84.81]	96.59 [82.74]	89.90 [69.31]	98.49 [89.04]	97.22 [81.18]	98.49 [88.43]	97.78 [85.30]	97.78 [85.15]	97.74 [85.28]	96.65 [83.35]	98.13 [86.34]	96.82 [75.49]	98.04 [86.15]	96.75 [82.92]	99.88 [94.64]	99.88 [94.64]	99.88 [94.39]	98.15 [85.76]	98.11 [85.44]
Burkholderia contaminans 40H	99.80 [95.75]	99.89 [94.60]	99.89 [94.58]	99.85 [94.85]	99.61 [92.21]	99.49 [91.82]	99.70 [92.11]	97.75 [82.03]	99.94 [96.47]	95.40 [79.27]	95.98 [78.25]	99.92 [95.67]	98.46 [80.01]	97.79 [83.67]	91.82 [70.36]	99.74 [92.10]	96.24 [76.04]	96.24 [76.20]	96.16 [77.09]	96.29 [75.62]	94.19 [75.02]	96.38 [77.02]	95.58 [68.94]	97.78 [83.31]	96.23 [77.08]	99.80 [94.09]	97.75 [82.81]	96.18 [76.21]	95.40 [79.29]	96.29 [76.78]	99.74 [91.53]	96.29 [76.60]	89.74 [66.09]	97.61 [80.56]	97.88 [83.33]	97.60 [80.98]	98.00 [84.47]	97.98 [84.22]	98.00 [84.34]	96.49 [78.61]	99.75 [94.24]	98.86 [85.31]	99.80 [95.75]	96.25 [76.32]	98.01 [84.22]	98.01 [84.19]	98.01 [84.02]	99.76 [93.26]	99.87 [94.17]
Burkholderia contaminans ID 252 23	97.69 [83.33]	97.80 [82.91]	97.80 [82.94]	97.79 [82.99]	97.79 [82.81]	97.59 [82.45]	97.65 [81.78]	98.29 [87.94]	97.75 [84.13]	95.38 [78.30]	96.57 [81.55]	97.74 [84.10]	96.27 [70.91]	98.22 [87.60]	91.58 [70.77]	97.78 [82.97]	96.59 [80.31]	96.62 [80.42]	96.56 [80.56]	96.63 [80.16]	94.34 [78.25]	96.70 [81.73]	95.54 [71.40]	98.22 [87.70]	96.71 [82.22]	97.80 [82.91]	98.22 [87.68]	96.44 [79.14]	95.34 [78.62]	96.69 [81.69]	97.80 [82.04]	96.61 [80.25]	89.70 [66.99]	99.93 [96.58]	96.99 [79.12]	99.93 [95.94]	97.54 [83.06]	97.52 [82.82]	97.50 [82.77]	96.65 [81.15]	97.76 [83.57]	96.41 [73.23]	97.69 [83.33]	96.65 [80.81]	98.30 [87.25]	98.30 [87.25]	98.31 [87.10]	97.81 [82.86]	97.79 [82.63]
Burkholderia contaminans 51242837	99.79 [96.48]	99.99 [97.28]	100.00 [97.37]	99.77 [93.10]	99.63 [93.85]	99.52 [89.74]	99.65 [92.12]	97.76 [79.88]	99.87 [93.59]	95.44 [78.00]	95.94 [77.99]	99.85 [92.83]	97.75 [78.81]	97.69 [80.76]	91.50 [67.90]	99.75 [91.12]	96.17 [74.91]	96.19 [74.97]	96.12 [76.12]	96.26 [74.54]	94.23 [73.86]	96.39 [76.17]	95.13 [65.97]	97.74 [80.32]	96.30 [75.94]	99.77 [92.96]	97.70 [79.93]	96.16 [75.33]	95.45 [77.97]	96.32 [75.98]	99.73 [90.48]	96.31 [75.87]	89.68 [64.80]	97.64 [78.43]	97.46 [78.84]	97.61 [78.10]	97.92 [82.39]	97.89 [82.14]	97.92 [82.29]	96.49 [77.64]	99.78 [92.90]	98.32 [79.65]	99.79 [96.48]	96.29 [75.56]	97.91 [81.74]	97.91 [81.74]	97.91 [81.48]	99.73 [91.48]	99.81 [95.76]
Burkholderia contaminans ID 256 23	98.29 [85.42]	98.30 [85.26]	98.30 [85.29]	98.20 [84.74]	98.09 [83.37]	97.86 [82.81]	98.06 [81.84]	97.59 [82.59]	98.36 [86.23]	95.68 [79.98]	96.07 [78.92]	98.36 [86.21]	97.18 [75.23]	97.83 [83.14]	92.00 [70.91]	98.14 [83.52]	96.35 [76.03]	96.27 [76.02]	96.02 [77.09]	96.35 [75.75]	94.32 [75.43]	96.29 [76.53]	95.80 [70.35]	97.61 [83.01]	96.25 [76.48]	98.20 [84.62]	97.57 [82.63]	96.33 [76.52]	95.67 [80.00]	96.27 [76.49]	98.12 [82.48]	96.20 [76.82]	89.94 [66.94]	97.66 [80.93]	99.96 [96.69]	97.60 [80.42]	99.89 [94.70]	99.85 [94.44]	99.94 [96.18]	96.55 [78.32]	98.16 [84.64]	97.70 [78.88]	98.29 [85.42]	96.17 [76.89]	97.99 [83.58]	98.00 [83.55]	98.00 [83.38]	98.10 [83.55]	98.30 [84.87]
*1: Strain misclassified as B. contaminans
[truncated: 32 more columns]
